# Supplementary material for: Improving quality of care for maternal and newborn health: a pre-post evaluation of the Safe Childbirth Checklist at a hospital in Bangladesh
Source: BMC Pregnancy Childbirth. 2017 Dec 4;17:402. doi: 10.1186/s12884-017-1588-x (PMC5716057; doi:10.1186/s12884-017-1588-x)
Supplement: Supplementary file 1 — Final SCC used in the current study. (XLSX 17 kb) [file 12884_2017_1588_MOESM1_ESM.xlsx]

## Sheet: Sheet1
	Additional file 1: Table S1. Final WHO SCC used in the current study
	WHO Safe Childbirth Checklist
	Admission Date :
	Patient ID :
	Name :
	Diagnosis :
	Special case : already taken oxytocin injection
	Checklist Item	Remark (for e.g. write causes/reason for “Yes” but not given, not organized)	Qualifying Caption
	On admission of the mother to the birth facility
	1. Does mother need referral?	□ Yes, organized	According to facility's criteria
		□ No
	2. Partograph started?	□ Yes	Start plotting when cervix ≥ 4 cm, then cervix should dilate ≥ 1 cm/hr. Every 30 min: plot heart rate, contractions, fetal heart rate. Every 2 hours: plot temperature. Every 4 hours: plot blood pressure
		□ No, will start when ≥ 4 cm
	3. Does mother need to start antibiotics?	□ Yes, given	Give if temperature > 38oC, foul-smelling vaginal discharge, rupture of membranes >18 hours, OR labor >24 hours
		□ Yes, not given
		□ No
	4. Does mother need to start magnesium sulfate?	□ Yes,given	Give if (1) diastolic blood pressure ≥110 mmHg and 3+ proteinuria, OR (2) diastolic blood pressure ≥90 mmHg, 2+ proteinuria, and any: severe headache, visual disturbance, OR epigastric pain
		□ Yes, not given
		□ No
	5. Supplies available to clean hands and wear gloves for each vaginal exam	□ Yes
		□ No
	6. Birth companion encouraged to be present at birth	□ Yes
		□ No
	7.Confirm that mother/companion will call for help during labor if mother has a danger sign	□ Done	Call for help if bleeding, severe abdominal pain, severe headache, visual disturbance, urge to push, convulsion/fit OR difficulty emptying bladder
		□ Not done
	Just before pushing
	8. Does mother need to start antibiotics?	□ Yes, given	Give if temperature > 38oC, foul-smelling vaginal discharge, rupture of membranes >18 hours now, labor >24 hours now, OR cesarean section
		□ Yes, not given
		□ No
	9. Does mother need to start magnesium sulfate?	□ Yes, given	Give if (1) diastolic blood pressure ≥110 mmHg and 3+ proteinuria, OR (2) diastolic blood pressure ≥90 mmHg, 2+ proteinuria, and any: severe headache, visual disturbance, OR epigastric pain
		□ Yes, not given
		□ No
	10. Are essential supplies at bedside for mother?	□ Disposable/ Sterilised Gloves	Prepare to care for mother immediately after birth: (1) Exclude 2nd baby, (2) Give oxytocin within 1 minute, (3) Controlled cord traction to deliver placenta, (4) Massage uterus after placenta is delivered
		□ Mask and cap
		□ Soap and clean water
		□ Oxytocin 10 IU in syringe
		□ Sterile instruments	Scissor, forceps, clamps, needle, suture materials, gauze
	11. Are essential supplies at bedside for baby?	□ Clean towel	Prepare to care for baby immediately after birth: (1) Dry baby and keep warm, (2) If not breathing: stimulate and clear airway, (3) If still not breathing: cut cord, ventilate with bag-and-mask, (4) shout for help
		□ Sterile blade to cut cord
		□ Suction device
		□ Bag-and-mask
		□ Oxygen supply
	12.Assistant identified and informed to be ready to help at birth if needed?	□ Done
		□ Not done
	Soon after birth (within 1 hour)
	13. Is mother bleeding too much?	□ Yes, shout for help	If bleeding is severe or moderate and severely anemic: massage uterus, consider additional uterotonic, start intravenous line, treat cause
		□ No
	14. Does mother need to start antibiotics?	□ Yes, given	Give if placenta manually removed, or if temperature >38oC and any: foul-smelling vaginal discharge. lower abdominal tenderness, rupture of membranes >18 hours at time of delivery, OR labor >24 hours at time of delivery
		□ Yes, not given
		□ No
	15. Does mother need to start magnesium sulfate?	□ Yes, given	Give if (1) diastolic blood pressure ≥110 mmHg and 3+ proteinuria, OR (2) diastolic blood pressure ≥90 mmHg, 2+ proteinuria, and any: severe headache, visual disturbance, OR epigastric pain
		□ Yes, not given
		□ No
	16. Does baby need referral?	□ Yes, organized	According to facility's criteria
		□ No
	17. Does baby need to start antibiotics?	□ Yes, given	Give if antibiotics were given to mother, or if baby has any: breathing too fast (>60 breaths/min) or too slow (<30 breaths/min), chest in-drawing, grunting, convulsions, no movement on stimulation, OR too cold (temperature <35oC and not rising after warming) or too hot (temperature >38oC)
		□ Yes, not given
		□ No
	18. Does baby need special care and monitoring?	□ Yes	Recommended if more than 1 month early, birth weight <2500 grams, needs antibiotics, OR required resuscitation
		□ No
	19. Started breastfeeding and skin-to-skin contact? (if mother and baby are well)	□ Yes	Breastfeed within 1 hour after birth
		□ No
	20. Confirm that mother/companion will call for help if:	□ Yes	Mother has bleeding, severe abdominal pain, severe headache, visual disturbance, breathing difficulty, fever/chills, OR difficulty emptying bladder
		□ No
		□ Yes	Baby has fast or difficulty breathing, fever, unusually cold, stops feeding well, less activity than normal, OR whole body becomes yellow
		□ No
	Before discharge
	21. Is mother’s bleeding controlled?	□ Yes
		□ No, treat and delay discharge
	22. Does mother need to start antibiotics?	□ Yes, given doctor	Give if temperature >38oC and any: chills, foul-smelling vaginal discharge, OR lower abdominal tenderness
		□ Yes, not given
		□ No
	23. Does baby need to start antibiotics?	□ Yes, give antibiotics, delay discharge, and give special care or refer	Give if breathing too fast (>60 breaths/min) or too slow (<30 breaths/min), chest in-drawing, grunting, convulsions, no movement on stimulation, too cold (temperature <35oC and not rising after warming) or too hot (temperature >38oC), stopped breastfeeding well, OR umbilical redness extending to skin or draining pus
		□ No
	24. Is baby feeding well?	□ Yes
		□ No, help and delay discharge
	25. Family planning options discussed and informed to mother	□ Yes
		□ No
	26. Confirm that mother/companion will come back for help after discharge if:	□ Yes	Mother has bleeding, severe abdominal pain, severe headache, visual disturbance, breathing difficulty, fever/chills, convulsion OR difficulty emptying bladder
		□ No
		□ Yes	Baby has fast or difficulty breathing, fever, unusually cold, stops feeding well, less activity than normal, OR whole body becomes yellow
		□ No
	27. Advice for follow-up visit for mother and baby	□ Yes
		□ No
