# Supplementary material for: Improving quality of care for maternal and newborn health: a pre-post evaluation of the Safe Childbirth Checklist at a hospital in Bangladesh
Source: BMC Pregnancy Childbirth. 2017 Dec 4;17:402. doi: 10.1186/s12884-017-1588-x (PMC5716057; doi:10.1186/s12884-017-1588-x)
Supplement: Supplementary file 2 — Characteristics of nurse-midwives. (XLSX 13 kb) [file 12884_2017_1588_MOESM2_ESM.xlsx]

## Sheet: Sheet1
	Additional file 2: Table S2. Characteristics of nurse-midwives
	Nurse characteristics
	Age (years)
	<35	3
	35-39	0
	≥40	5
	Experience in healthcare (years)
	10-15	3
	16-20	4
	>20	1
	Time since last refresher training (months)
	≤ 6	2
	7-12	1
	>12	5
	No of childbirth observation of each nurse-midwife
	Nurse-midwife 1	11
	Nurse-midwife 2	35
	Nurse-midwife 3	34
	Nurse-midwife 4	47
	Nurse-midwife 5	30
	Nurse-midwife 6	50
	Nurse-midwife 7	58
	Nurse-midwife 8	45
