# Supplementary material for: Improving quality of care for maternal and newborn health: a pre-post evaluation of the Safe Childbirth Checklist at a hospital in Bangladesh
Source: BMC Pregnancy Childbirth. 2017 Dec 4;17:402. doi: 10.1186/s12884-017-1588-x (PMC5716057; doi:10.1186/s12884-017-1588-x)
Supplement: Supplementary file 3 — Distribution of observation completion. (XLSX 12 kb) [file 12884_2017_1588_MOESM3_ESM.xlsx]

## Sheet: Sheet1
	Additional file 3: Table S3. Distribution of observation completion
	Observer	Observation completed by one observer	Observation completed by two observers	Observation completed by three observers
		(n=204)	(n=82)	(n=24)
	Observer1	71	82	24
	Observer2	63
	Observer3	70
