# Supplementary material for: Improving quality of care for maternal and newborn health: a pre-post evaluation of the Safe Childbirth Checklist at a hospital in Bangladesh
Source: BMC Pregnancy Childbirth. 2017 Dec 4;17:402. doi: 10.1186/s12884-017-1588-x (PMC5716057; doi:10.1186/s12884-017-1588-x)
Supplement: Supplementary file 4 — Number of essential childbirth practices (SCC items) performed at baseline and endline (including incomplete observations). (XLSX 14 kb) [file 12884_2017_1588_MOESM4_ESM.xlsx]

## Sheet: Sheet1
	Additional file 4: Table S4. Number of essential childbirth practices (SCC items) performed at baseline and endline (including incomplete observations)
		Baseline (N=229)	End line (N=239)	P-value
		n (%)	n (%)
	On admission
	Partograph use	0 (0)	0(0)	-
	Appropriate maternal infection management	0 (0)	149 (95)	<0.001
	Appropriate eclampsia management	6 (4)	129 (82)	<0.001
	Hand hygiene	152 (99)	157 (100)	0.318
	Birth companion present	148 (97)	157 (100)	0.024
	Intrapartum counseling	3 (2)	121 (77)	<0.001
	Just before pushing
	Emergency birth helper was identified	152 (99)	156 (99)	0.996
	Appropriate maternal infection management	1 (.69)	147 (94)	<0.001
	Appropriate eclampsia management	4 (3)	125 (80)	<0.001
	Supplies for mothers and babies	0 (0)	26 (11)	<0.001
	Soon after birth (within 1 hour)
	AMTSL	198 (86)	238 (99)	<0.001
	Appropriate newborn thermal and resuscitation	22 (10)	0 (0)	<0.001
	Maternal blood loss assessment and treatment	227 (99)	238 (99)	0.541
	Appropriate maternal infection management	3 (1)	227 (95)	<0.001
	Appropriate eclampsia management	5 (2)	177 (74)	<0.001
	Newborn referral	222 (97)	239 (100)	0.007
	Appropriate newborn infection management	0 (0)	0 (0)	-
	Newborn special care	0 (0)	0 (0)	-
	Breastfeeding and skin to skin contact	226 (99)	239 (100)	0.082
	Postpartum counseling	3 (1)	197 (82)	<0.001
	Before discharge
	Maternal blood loss assessment	227 (99)	239 (100)	0.157
	Appropriate maternal infection management	0 (0)	59 (25)	<0.001
	Appropriate newborn infection management	1 (.44)	1 (.42)	0.975
	Newborn feeding assessment	228 (99)	239 (100)	0.317
	Family planning counseling	228 (99)	239 (100)	0.317
	Discharge counseling	1 (.44)	165 (69)	<0.001
	Follow-up visit counseling	227 (99)	239 (100)	0.157
	Median total practices performed	11 (41)	18 (67)	<0.000
